# Supplementary material for: SENP2 restrains the generation of pathogenic Th17 cells in mouse models of colitis
Source: Commun Biol. 2023 Jun 10;6:629. doi: 10.1038/s42003-023-05009-4 (PMC10257679; doi:10.1038/s42003-023-05009-4)
Supplement: Supplementary file 4 — Supplementary Data 1 [file 42003_2023_5009_MOESM4_ESM.xlsx]

## Sheet: Figure 1
Figure 1
b	spleen
	WT-Th1	CKO-Th1	WT-Th2	CKO-Th2	WT-Th17	CKO-Th17	WT-Treg	CKO-Treg
	2.37	5.08	0.25	0.22	0.44	1.6	4.93	6.23
	2	4.5	0.27	0.16	0.43	1.53	5.4	7
	3.2	6.6	0.18	0.24	0.5	1.7	4.7	5.8
					0.3	0.9
c	cLN
	WT-Th1	CKO-Th1	WT-Th2	CKO-Th2	WT-Th17	CKO-Th17	WT-Treg	CKO-Treg
	0.7	1	0.28	0.17	0.29	1.41	1.1	1.5
	0.77	1.53	0.3	0.25	0.28	1.42	1.4	1.6
	0.59	1.7	0.19	0.14	0.33	1.6	1.33	1.2
	0.62	1.5	0.25	0.23	0.25	1.25	1.2	1.4
	0.85	0.9	0.27	0.16	0.24	1.1	1.45	1.7
e	Senp2 mRNA
	Th0	Th1	Th2	TGFβ-Th1	IL1β-Th17	Treg
	1	6.2	1.5	4.1	12.3	6.6
	1	7.3	2.4	2.3	6.1	5.1
	1	10.1	4.1	2.8	8.4	3.7
		11.6	3.7	3.1	4.4	7.2

## Sheet: Figure 2
Figure 2
e	Thickness
	WT-H2O	CKO-H2O	WT-DSS	CKO-DSS
	11.28	5	16.15	21.57
	9.03	8.18	15.23	20.6
	10.3	7.17	18.07	21.37
	9.53	8.83	17.7	23.76
	7.11	7.47	18.63	20.8
	5.7	9.81	17.52	21.78
	6.76	9.54	16.36	20.08
f	Clinic score
	WT-H2O	CKO-H2O	WT	CKO
	0	0	3	5
	0	0	5	5
	0	0	3	4
	0	0	4	6
	0	0	3	6
	0	0	3	7
	0	0	5	6
			4	5
			4	7
			3	5
h	Th subsets in MLN
	WT-Th1	CKO-Th1	WT-Th17	CKO-Th17	WT-Treg	CKO-Treg
	4.3	10.8	16.5	19.1	3	3.9
	3.9	7.2	15.4	18.7	2.2	2.7
	5.2	8.4	12.7	15.4	3.4	3.1
		9.1	14.1	17.3	3. 7	2.5
j	Th subsets in LP
	WT-Th1	CKO-Th1	WT-Th17	CKO-Th17	WT-Treg	CKO-Treg
	5.6	9.7	5.09	7.2	0.12	0.11
	7.3	9.6	3.9	6	0.14	0.14
	4.3	6.7	4.2	9	0.16	0.18
	7.6	10	6	6.5	0.08	0.07
	3.9	5.8	4.7	8	0.07	0.06
k	IL-17A cytokine
	MLN tissue				CD4+ T cells
	WT-H2O	CKO-H2O	WT-DSS	CKO-DSS	WT-H2O	CKO-H2O	WT-DSS	CKO-DSS
	54.956	54.991	830.342	1211.05	32.345	44.004	1618.54	2128
	66	68	900	1420	40	51	1890	2494
	46	47	718	1009	28	38	1324	2067
	50	51	810	1167	30	40	1263	1780
m	IFNγ+ IL-17A+ T cells
	WT-H2O	CKO-H2O	WT-DSS	CKO-DSS	MLN-WT-H2O	MLN-CKO-H2O	MLN-WT-DSS	MLN-CKO-DSS
	0	0.017	0.56	0.91	0.01	0.01	0.71	1.12
	0.1	0.11	0.37	1.02	0	0.02	0.53	1.3
	0	0.21	0.62	0.7	0.02	0	0.85	1.09
o	GM-CSF+ IL-17A+ T cells
	WT-H2O	CKO-H2O	WT-DSS	CKO-DSS
	0	0	0.2	0.5
	0	0	0.22	0.45
	0	0	0.3	0.7
p	mGM-CSF cytokine
	MLN tissue				CD4+ T cells
	WT-H2O	CKO-H2O	WT-DSS	CKO-DSS	WT-H2O	CKO-H2O	WT-DSS	CKO-DSS
	9.48	12.7	137.3	139.96	20.216	22.446	60.648	164.868
			33.48	149.74			67.338	344.013
			31.34	274.58			97.035	116.671

## Sheet: Figure 3
Figure 3
c	Clinic score
	PBS	WT	CKO
	0.1	5	4
	0	5	5
	0	3	4
	0	4	6
	0	3	6
	0	3	6
	0	4
e	Thickness
	PBS	WT	CKO
	147.2	323.1	589.7
	131.4	318.3	471.3
	124.9	312.8	412.9
	107.1	282.9	600.2
	130.5	418.6	468.7
	165.9	366.2	831.2
g	Adoptive transfer into Rag1-KO mice
	WT-Th1	KO-Th1	WT-Th17	KO-Th17	WT-Treg	KO-Treg
	3.2	4.51	11.9	18.6	0.1	0.1
	2	6	12	20.1	0.2	0.1
	4.2	3.1	9.9	16.7	0.1	0.08
j	CD45.1 and CD45.2 co-transfer
	WT+Senp2 WT		WT+Senp2 CKO
	CD45.1+	CD45.1-	CD45.1+	CD45.1-
	9.7	10.2	7.8	15.1
	9.4	8.5	8.17	15.7
	8.31	8.18	10.22	16.3
m	DSS-induce colitis in Rorc-CKO mice
	WT-H2O	CKO-H2O	WT-DSS	CKO-DSS
	0.6	0.9	4.1	6.1
	0.5	0.7	5.5	6.7
			4.6	7
			4.3	6.9
			5.1	5.8
			3.9	7.1

## Sheet: Figure 4
Figure 4
b	Steady stage
		Bifidobacterium	Bacteroides	Clostridiaceae	Lachnospiraceae	Lactobacillus	Escherichia-Shigella	Christensenellaceae	Mucispirillum	Faecalibaculum	Prevotellaceae	Parabacteroides	Muribaculaceae	Others
	WT-1	4.66	9.88	0.6	2.02	2.7	0.06	0.04	0.07	1.52	0.03	2.35	0.15	75.92
	WT-2	5.08	6.16	0.57	1.97	0.28	0.3	0.18	0.19	0.7	0.06	1.7	0.07	82.76
	WT-3	4.99	5.53	0.45	4.43	1.13	0.33	0.22	0.18	0.88	1.2	0.54	0.2	79.93
	WT-4	4.73	6.68	0.25	6.96	0.68	0.02	0.23	0.32	0.5	2.03	0.17	0.1	77.32
	WT-5	3.54	7	0.1	2.59	0.89	0	0.21	0.01	0.21	0	0.26	1.08	84.11
	WT-6	4.7	6.02	0.22	9.69	0.21	0	0.24	0.48	0.1	2.33	0.14	0.06	75.81
	WT-7	4.73	6.78	0.26	6.84	0.6	0.02	0.23	0.32	0.51	2.09	0.18	0.11	77.33
	WT-8	2.61	4.36	0.56	4.86	2.64	2.53	0.06	0.42	1.08	0	1.44	0.35	79.08
	CKO-9	2.54	6.3	0.58	1.95	0.17	0.15	0.19	0.18	0.6	0.06	1.74	0.07	85.45
	CKO-10	2.61	4.4	0.53	4.94	2.62	2.54	0.07	0.4	1.08	0	1.39	0.29	79.12
	CKO-11	2.37	3.64	0.23	9.61	0.25	0.01	0.27	0.48	0.1	2.28	0.16	0.07	80.53
	CKO-12	3.24	3.75	0.1	3.88	0.92	0	0.37	0.15	0.23	1.45	0.08	0.18	85.65
	CKO-13	3.12	4.22	0.07	3.47	0.99	0.02	0.27	0.1	0.59	1.49	0.17	0.28	85.21
	CKO-14	2.55	3.93	0.31	6.66	0.07	0	0.31	0.13	0.01	2.42	0.19	0.08	83.35
	CKO-15	3.2	4.2	0.07	3.26	1.02	0.02	0.25	0.09	0.56	1.51	0.18	0.35	85.29
	CKO-16	3.28	3.75	0.1	3.77	0.8	0	0.34	0.16	0.23	1.43	0.07	0.18	85.92
d	DSS-induced colitis
		Bifidobacterium	Bacteroides	Clostridium	Lachnospiraceae	Lactobacillus	Escherichia-Shigella	Enterococcus	Mucispirillum	Faecalibaculum	Prevotellaceae	Parabacteroides	Parasutterella	Others
	WT-1	8.877	5.45	4.031	2.478	5.075	0.015	0	2.682	1.203	6.612	3.608	0.642	59.327
	WT-2	11.769	9.436	5.858	1.134	3.201	0.075	0	2.908	1.527	5.877	4.607	1.777	51.831
	WT-3	3.508	7.475	3.218	1.899	2.16	4.742	0	2.183	1.609	5.663	2.496	0.971	64.076
	WT-4	9.42	14.173	7.077	0.705	1.433	5.895	1.114	1.851	4.371	5.991	4.52	2.44	41.01
	WT-5	10.337	11.386	5.79	1.72	4.111	0.117	0	2.766	1.47	5.334	3.485	1.304	52.18
	CKO-6	8.628	7.755	15.172	8.29	7.038	7.932	0	0.518	1.09	4.025	5.478	1.992	32.082
	CKO-7	7.893	2.17	11.694	7.876	0.859	6.43	0	1.971	1.852	4.87	3.093	1.037	50.255
	CKO-8	8.314	2.279	11.321	7.245	3.434	8.398	0	1.629	4.603	7.42	2.239	2.217	40.901
	CKO-9	8.364	1.93	9.118	4.639	0.49	8.924	2.301	1.269	1.271	4.07	7.027	3.008	47.589
	CKO-10	7.335	3.694	10.517	6.192	5.133	13.499	5.777	1.367	1.598	8.457	3.456	1.306	31.669
	CKO-11	5.087	4.152	12.839	5.619	2.051	11.231	3.732	1.346	2.177	3.125	5.294	2.12	41.227
e	Bacteroides		Clostridium		Escherichia
	WT	CKO	WT	CKO	WT	CKO
	5.45	7.755	4.031	15.172	0.015	7.932
	9.436	2.17	5.858	11.694	0.075	6.43
	7.475	2.279	3.218	11.321	4.742	8.398
	14.173	1.93	7.077	9.118	5.895	8.924
	11.386	3.694	5.79	10.517	0.117	13.499
		4.152		12.839		11.231

## Sheet: Figure 5
Figure 5
b	Th differentiation
	WT-Th1	CKO-Th1	WT-Th2	CKO-Th2	WT-Treg	CKO-Treg	WT-Th17-TGF	CKO-Th17-TGF	WT-Th17-IL1	CKO-Th17-IL1
	7.51	33.4	56.5	61.8	31.7	40.5	11.3	10.2	4	8.63
	9	28.9	58	57.1	33	42	14	13	4.8	10.5
	8.1	35	49	63.4	28	38	10	8.9	3	7.3
	6.3	26.6	54	55	30.4	35	9.4	12.1	3.9	9.4
e	WT-Th1	ER-Th1	WT-Th17	ER-Th17
	6.55	13.4	3.7	7.88
	8.1	15	4.3	9
	4.9	12.7	2.7	6.5
h	WT+ctrl	CKO+ctrl	CKO+Se.	CKO+Se. c/s
	8.56	15.9	5.49	13.2
	6.5	14.5	6.3	15
	9.3	16.2	4.7	12.1

## Sheet: Figure 6
Figure 6
e	Nuclear translocation			g	Rorc mRNA
	Smad4	K159R			non	smad4	K159R	smad4+sumo	k159r+sumo	sumo
	2.21	0.93			1	1	1	7.51618	2.80889	1
	2.41	0.43				0.9	1.2	7.51618	3.81055	0.9
	1.91	4.67				1	1	7	4	1
	0.29	1.12
	2.47	1.73
	1.36	1.95		h	ChIP
	0.45	1.28			Cell	WT-Th17	WT-Th17	WT-Th0	WT-Th17	CKO-Th17	CKO-Th17	CKO-Th0	CKO-Th17
	0.77	0.53			Antibody	Pol-II	IgG	Smad4	Smad4	Pol-II	IgG	Smad4	Smad4
	0.22	1.41			Locus	Gapdh	Gapdh	Rorc	Rorc	Gapdh	Gapdh	Rorc	Rorc
	0.97	0.75				0.034	0	0.004	0.025	0.039	0.003	0.002	0.027
	3.49	0.63				0.038	0.001	0.006	0.023	0.032	0.001	0.001	0.034
	1.22	0.99				0.033	0.002	0.005	0.0222	0.037	0	0.003	0.031
	4.95	1.49				0.036	0	0.003	0.021	0.034	0.002	0.0026	0.028
	1.06	1.75
	0.96	0.61
	0.45	0.94
	0.71	1.23
	1.59	0.91
	0.45	1.07
	3.67	0.94
	1.69	1.24
	2.32	1.14
	1.27	0.94
	1.49	0.49
	0.55	2.19
	5.84	0.95
	2.01	0.71
	0.6	1.06
	2.78	1.89
	2.36	0.84
	1.56	0.82
	0.72	1.04
	0.91	0.61
	1.98	1.06
	2.58	1.17
	1.72	1.12
	1.73
	0.6
	3.28
	1.52
	0.84
	1.78
	0.7
	0.73
	1.24
	0.32
	1.55
	1.8
	0.61
	0.45
	2.08
	0.63
	1.14
	2.05
	2.69
	0.93
	1.61
	1.01
	1.25
	0.74
	0.4
	0.99
	1.42
	0.64
	1.67
	0.81
	0.92
	1.31
	0.87
	0.57
	1.8
	0.81
	0.72
	1.25
	0.6
	0.63
	1.83
	0.97
	1.23
	0.61
	0.86
	1.41

## Sheet: Supp. Fig. 1
Supp. Fig. 1
c	Senp2 DNA
	WT	CKO
	0.99	0.24
	1.04	0.23
	0.98	0.19
d	Senp2 mRNA
	WT	CKO
	1.2	0.11
	0.88	0.13
	0.94	0.15

## Sheet: Supp. Fig 2
Supp. Fig. 2
b	T-cell development in thymus
	WT-DN	KO-DN	WT-CD4	KO-CD4	WT-DP	KO-DP	WT-CD8	KO-CD8
	4.55	5.84	8.88	9.26	83.2	80.5	3.33	4.07
	3	5.1	5.6	7.6	85	88	4	2.5
	6	6.3	11	9	72	75	2.8	5.02
c
	WT-DN1	CKO-DN1	WT-DN2	CKO-DN2	WT-DN3	CKO-DN3	WT-DN4	CKO-DN4
	16.2	12.4	2.36	1.91	41.8	50.9	39	34.8
	17	14	3	3	45	51	40.2	32
	14.7	10.4	2.5	1.7	39.8	46	37.4	36
	15.6	11.8	4	2.5	44.8	51.5	38.1	35
	17.2	16	2.5	2.9	44	47	39	34
d	nTreg in thymus
	WT	CKO
	3.9	2.8
	5	3.4
	3.6	2.5
	3	3
	4.5	4
f	Spleen		LN		Spleen		LN
	WT-CD4	CKO-CD4	WT-CD4	CKO-CD4	WT-CD8	CKO-CD8	WT-CD8	CKO-CD8
	55	56	53.4	49.8	28.8	33	37.2	42.5
	53	57	49.8	51.1	27	36	42	44.6
	56.7	54.6	55	48	28.6	31.09	36	40.9
